# Supplementary material for: Utilization of Assisted Reproductive Technologies in Breeding Auliekol Cattle: A Comparative Study
Source: Life (Basel). 2024 Sep 15;14(9):1167. doi: 10.3390/life14091167 (PMC11433346; doi:10.3390/life14091167)
Supplement: Supplementary file 1 [file life-14-01167-s001.zip]

Archive with 1 entries (1 files):
- life-3139498-supplementary.pdf
